# Supplementary material for: Targeted degradation via direct 26S proteasome recruitment
Source: Nat Chem Biol. 2022 Dec 28;19(1):55–63. doi: 10.1038/s41589-022-01218-w (PMC9797404; doi:10.1038/s41589-022-01218-w)
Supplement: Supplementary file 3 — Table of oligonucleotides and reagents for KLHL15-knockout experiments. [file 41589_2022_1218_MOESM3_ESM.xlsx]

## Sheet: sgRNA and donors
sgRNA	Sequence
hKLHL15_sg1	TTCATGGCAGGGGACGTGGA
hKLHL15_sg2	GACACTGGTGTCGTGGATGG
hKLHL15_sg3	GATATTCTGAATGATGGTAT
control guide RNA	GCTTATGGATTAGCCAATC
Donor	Sequence
mScarletKI long ssDNA donor	TCCCAAAGGACTTGTACATTTTGGACTTAGTCAGTAGAATTGAGATAATAGCAAAAATTGTTAAAACTCTAAGTTAATATTTTCTTCTGAATGCATGGAAGTGTTTAACATTGTTGTCTTTGATTTTTTTCCAGGTGATTCATGGCAGGGgctccggtgcccgtcagtgggcagagcgcacatcgcccacagtccccgagaagttggggggaggggtcggcaattgaaccggtgcctagagaaggtggcgcggggtaaactgggaaagtgatgtcgtgtactggctccgcctttttcccgagggtgggggagaaccgtatataagtgcagtagtcgccgtgaacgttctttttcgcaacgggtttgccgccagaacacaggtaagtgccgtgtgtggtt…

## Sheet: genomic PCR oligos
Primer	Sequence
hKLHL15_genF	TCCTTAGATAGGGAAGCCAGAAA
hKLHL15_genR	ACGTGGTTTATCTTTCACCCACA

## Sheet: ddPCR sequences
Primer	Sequence	Notes
hKLHL15-ddF1	GATAGGGAAGCCAGAAATATTAGTC	control, sg1, sg2 and mScarlet knock-in assays
hKLHL15_conddR	ACACTTCCATGCATTCAGAAGAA	control assay
hKLHL15-ddR1	AAGCAATCCCTCCTCATACA	sg1 and sg2 assays
hKLHL15KI-ddR1	CGACATCACTTTCCCAGTTTAC	mScarlet knock-in assay
hKLHL15-ddF2	AGCAGGTTCCCAGAGATAGA	sg3 assay
hKLHL15-ddR2	TAAATGCACAACAAATCAGGCT	sg3 assay
Probe	Sequence
hKLHL15-WTcon-Hex	AA+C+CTTT+A+G+ATT+GTCT	control assay probe
hKLHL15-sg1FAM	CTT+C+C+A+CGT+CC	sg1 cutsite probe
hKLHL15-sg2FAM	CTC+C+A+T+CC+A+CGA	sg2 cutsite probe
hKLHL15-sg3FAM	CC+GA+T+A+C+CA+TCA	sg3 cutsite probe
hKLHL15-KI-FAM	CG+GT+T+CAA+T+T+GC	HDR knock-in probe
Centromeric copy number reference assay	Assay ID
PLEKHF1 FAM	dHsaCP2506315	Bio-Rad
PLEKHF1 HEX	dHsaCP2506723	Bio-Rad
